# Supplementary material for: Acceptance of Open-Label Placebos Is Linked to Holistic Health Beliefs and Thinking Styles
Source: Behav Sci (Basel). 2026 Jan 29;16(2):198. doi: 10.3390/bs16020198 (PMC12937914; doi:10.3390/bs16020198)
Supplement: Supplementary file 1 [file behavsci-16-00198-s001.zip]

Archive with 1 entries (1 files):
- behavsci-3974359-supplementary.pdf
